# Supplementary material for: The influence of somatotype on anaerobic performance
Source: PLoS One. 2018 May 22;13(5):e0197761. doi: 10.1371/journal.pone.0197761 (PMC5963773; doi:10.1371/journal.pone.0197761)
Supplement: S1 Raw Data File — (XLSX) [file pone.0197761.s001.xlsx]

## Sheet: Sheet1
S1 Raw Data File
Participant Code	Height (m)	Body Mass (kg)	Endomorphy	Mesomorphy	Ectomorphy	Chest 3RM (kg)	Squat 3RM (kg)	Peak Power Output (W)	Mean Power Output (W)	Minimum Power Output (W)	Fatigue Index (%)	Time to peak (s)
P001	1.85	76.5	3.843	3.55	3.252	70	65	870.66	579.85	288.3	66.89	2.049
P002	1.96	86.7	2.282	3.488	3.787	47.5	120	1398.4	880.88	587.22	58	1.6
P003	1.81	89.1	3.926	4.413	1.096	60	90	1157.1	751.776	329.6	71	3
P004	1.91	81.3	2.156	3.526	3.626	52.5	105	1197.7	773.71	484.53	59.5	2.25
P005	1.83	88.3	4.964	5.001	1.568	62.5	97.5	1094.74	789.98	477.56	56.38	2.39
P006	1.81	70	2.789	3.767	3.498	62.5	65	978.05	654.56	333.94	65.86	1.67
P007	1.79	78	3.817	4.275	2.087	72.5	85	912.9	615.94	256.37	71.92	1.841
P008	1.82	123	8.25	8.667	0.1	100	135	1490.9	958.33	542.48	63.61	1.629
P009	1.8	89.3	6.643	5.579	0.995	50	70	709.5	522.07	355.43	49.9	2.09
P010	1.94	97.1	4.582	3.5	2.349	55	70	1474.61	887.27	506.25	65.67	1.16
P011	1.79	86.9	6.599	5.254	1.081	75	100	1038.76	650.497	484.1	53.4	2
P012	1.78	105.6	6.146	5.576	0.1	50	65	879.09	681.95	408.49	53.53	2.75
P013	1.79	86.3	6.109	5.01	1.166	70	100	894	701.78	553.9	38	1.6
P014	1.81	87.1	5.211	4.685	1.293	50	75	1225.99	747.21	424.34	65.39	1.217
P015	1.74	69.4	4.809	3.886	2.361	30	50	727.68	491.26	242.81	66.63	1.228
P016	1.73	68.1	1.465	5.031	2.413	77.5	115	1041.7	767.7	565.83	45.7	6
P017	1.9	89.7	2.514	5.119	2.506	70	115	983.79	746.95	544.75	45.2	4
P018	1.66	71.8	3.076	5.056	0.862	50	75	911.32	594.04	461.8	49.3	7
P019	1.87	79.6	1.151	4.013	3.242	70	70	1295.93	809.5	153.25	88.2	2
P020	1.81	75.2	1.641	4.674	2.827	42.5	75	883.44	666.14	515.9	41.6	3
P021	1.81	79.7	2.128	5.336	2.191	80	132.5	1033.7	774.75	577.34	44.15	2.15
P022	1.73	75.5	4.081	5.812	1.313	80	100	906.92	699.76	517.18	42.97	1.37
P023	1.86	89.6	3.11	5.662	1.765	112.5	170	1107.51	737.95	433.15	60.89	1.5
P024	1.77	78.2	3.965	4.769	1.787	40	80	756.23	594.81	450.77	40.39	1.88
P025	1.8	76.9	2.275	4.716	2.388	57.5	70	900.42	659.81	473.75	47.39	3.21
P026	1.68	67.8	2.416	6.128	1.579	102.5	155	993.66	659.31	389.74	60.78	3.48
P027	1.79	70.3	2.172	4.63	3.097	52.5	85	842.8	643.42	506.98	39.85	5.8
P028	1.71	85	5.218	7.484	0.367	55	95	968.88	651.02	345.95	64.29	1.71
P029	1.8	73.5	1.71	4.383	2.893	52.5	80	1162.35	754.54	480.22	58.68	2.04
P030	1.81	59.1	1.297	3.262	5.341	57.5	90	1050.75	576.78	355.95	66.1	2.25
P031	1.87	69.1	1.828	3.095	4.76	47.5	80	1050.92	677.71	474.6	54.84	1.96
P032	1.95	70.3	1.309	0.731	6.041	45	55	1111.65	745.55	359.76	67.64	3.45
P033	1.82	68.7	1.955	3.247	3.985	52.5	70	860.06	634.98	409.22	52.42	1.37
P034	1.76	61	2.174	3.077	4.185	52.5	75	755.78	587.8	441.64	41.57	2.1
P035	1.88	57.3	1.164	1.346	7.135	40	55	783.41	487.09	183.77	76.54	2.51
P036	1.91	80.6	2.936	2.836	3.804	50	90	1074.36	694.53	355.43	66.92	1.82
